# Supplementary material for: Accelerating the knowledge of Peruvian Chalcididae (Insecta, Hymenoptera, Chalcidoidea) with integrative taxonomy
Source: Biodivers Data J. 2019 Dec 4;7:e35907. doi: 10.3897/BDJ.7.e35907 (PMC6906169; doi:10.3897/BDJ.7.e35907)
Supplement: Supplementary material 1 — Peruvian Chalcididae summary table [file bdj-07-e35907-s001.xlsx]

## Sheet: Peruvian Chalcididae Cancian et
Subfamily	Tribe	Genus (* New citation)	Species (* New Citation)	Distribution	Reference	BOLD BIN	BOLD Sample ID list
Chalcidinae
	Brachymeriini
		Brachymeria
			Brachymeria caudigera Boucek, 1992*	Peruvian Amazonia	present study		BC-ZSM-HYM-25927-F10
			B. costalimai Delvare, 2017	Peruvian Amazonia	Delvare et al. (2017), pg. 36
			B. flavipes (Fabricius, 1793)	?	Arias & Delvare (2003), pg. 129
			B. mnestor (Walker, 1841)*	Peruvian Amazonia	present study		BC-ZSM-HYM-25927-G06; BC-ZSM-HYM-25927-G10; BC-ZSM-HYM-27511-F07
			B. mochica Delvare, 2017	Pacific Coast	Delvare & Huchet (2017), pg. 46
			B. pandora (Crawford, 1914)*	Peruvian Amazonia	present study		BC-ZSM-HYM-25927-G03; BC-ZSM-HYM-25927-F09;
			B. podagrica (Fabricius, 1787)	Peruvian Amazonia	Delvare & Huchet (2017), pg. 52
			B. sp1	Peruvian Amazonia	present study
			B. sp2	Peruvian Amazonia	present study		BC-ZSM-HYM-27511-F09
			B. sp3	Peruvian Amazonia	present study	ADI0920	BC-ZSM-HYM-25927-G05; BC-ZSM-HYM-30556-H08
			B. sp4	Peruvian Amazonia	present study	ADH9819	BC-ZSM-HYM-25927-G12
			B. sp5	Peruvian Amazonia	present study	ADF1042	BC-ZSM-HYM-27511-F04
			B. sp6	Peruvian Amazonia	present study		BC-ZSM-HYM-25927-F07; BC-ZSM-HYM-25927-G04
			B. sp7	Peruvian Amazonia	present study		BC-ZSM-HYM-25927-G11
			B. sp8	Peruvian Amazonia	present study		BC-ZSM-HYM-25927-G02; BC-ZSM-HYM-25927-G01
			B. sp9	Peruvian Amazonia	present study		BC-ZSM-HYM-25927-F06
			B. sp10	Peruvian Amazonia	present study	ADF1766	BC-ZSM-HYM-27511-F05; BC-ZSM-HYM-30556-H06; BC-ZSM-HYM-30556-H07
			B. sp11	Peruvian Amazonia	present study		BC-ZSM-HYM-30556-H10
		Ceyxia
			Ceyxia acutigaster Andrade and Tavares, 2009	Peruvian Amazonia	Andrade & Tavares (2009), pg. 515		BC-ZSM-HYM-27511-F06
			Ce. amazonica Andrade and Tavares, 2009*	Peruvian Amazonia	present study		BC-ZSM-HYM-27511-A12
			Ce. atuberculata Andrade and Tavares, 2009	Peruvian Amazonia	Andrade & Tavares (2009), pg. 518
			Ce. bellissima Andrade and Tavares, 2009*	Peruvian Amazonia	present study		BC-ZSM-HYM-27511-F10
			Ce. concitator (Walker, 1862)	Peruvian Amazonia	Andrade & Tavares (2009), pg. 522
			Ce. decreta (Walker, 1862)	Peruvian Amazonia	Andrade & Tavares (2009), pg. 523
			Ce. flaviscapus Girault, 1911	Peruvian Amazonia	Andrade & Tavares (2009), pg. 528
			Ce. villosa (Olivier, 1791)	Peruvian Amazonia	De Santis (1979), pg. 59
			Ce. Sp1	Peruvian Amazonia	present study		BC-ZSM-HYM-30556-B04
	Chalcidini
		Conura
			Conura abdominalis (Walker, 1862)	?	Arias & Delvare (2003), pg. 133
			Co. acuta (Fabricius, 1804)	?	Bouček (1992), pg. 13
			Co. adela (Burks, 1939)*	Peruvian Amazonia	present study	ADI1049	BC-ZSM-HYM-25927-C02
			Co. amoena (Say, 1836)	?	Arias & Delvare (2003), pg. 133	ADI0816	BC-ZSM-HYM-25927-B06
			Co. attacta (Walker, 1864)	?	Delvare (1992), pg. 133		BC-ZSM-HYM-30556-H04
			Co. bidentata (Ashmead, 1904)*	Peruvian Amazonia	present study		BC-ZSM-HYM-30556-E10
			Co. camescens Delvare, 1992*	Peruvian Amazonia	present study	ADI0819	BC-ZSM-HYM-25927-A09
			Co. chapadae (Ashmead, 1904)*	Peruvian Amazonia	present study		BC-ZSM-HYM-30556-G09
			Co. dares (Walker, 1842)*	Peruvian Amazonia	present study		BC-ZSM-HYM-25927-A02; BC-ZSM-HYM-25927-A12
			Co. debilis (Say, 1836)*	Peruvian Amazonia	present study	ADE9824	BC-ZSM-HYM-27511-H08
			Co. decisa (Walker, 1861)	?	Arias & Delvare (2003), pg. 134
			Co. destinata (Walker, 1864)	?	Arias & Delvare (2003), pg. 134
			Co. dorsimaculata (Cameron, 1884)*	Peruvian Amazonia	present study		BC-ZSM-HYM-30556-E03
			Co. eubule (Cresson, 1865)	?	Delvare (1992), pg. 279
			Co. emarginata (Fabricius, 1804)	?	Arias & Delvare (2003), pg. 134
			Co. expleta (Walker, 1864)	?	Arias & Delvare (2003), pg. 134
			Co. femorata (Fabricius, 1775)	?	Arias & Delvare (2003), pg. 134		BC-ZSM-HYM-30556-H05
			Co. ferruginea (Fabricius, 1804)	?	Arias & Delvare (2003), pg. 134		BC-ZSM-HYM-30556-H03
			Co. flava (Fabricius, 1804)	?	Arias & Delvare (2003), pg. 134
			Co. hirtifemora (Ashmead, 1885)	?	Arias & Delvare (2003), pg. 131
			Co. immaculata (Cresson, 1865)	?	De Santis (1979), pg. 131		BC-ZSM-HYM-30556-H02
			Co. initia Delvare, 1997	Peruvian Amazonia	Delvare (1997), pg. 502
			Co. juxta (Cresson, 1872)	?	Arias & Delvare (2003), pg. 135
			Co. laddi (Girault, 1913)	?	Arias & Delvare (2003), pg. 135
			Co. maculipennis (Cameron, 1884)	?	De Santis (1979), pg. 56
			Co. masus (Walker, 1841)	?	Delvare (1992), pg. 284
			Co. miniata (Cameron, 1884)*	Peruvian Amazonia	present study		BC-ZSM-HYM-30556-G08
			Co. mourei (De Santis, 1980)*	Peruvian Amazonia	present study		BC-ZSM-HYM-30556-D09
			Co. nigrifrons (Cameron, 1884)*	Peruvian Amazonia	present study	ADE9829	BC-ZSM-HYM-27511-H02
			Co. pygmaea (Fabricius, 1804)*	Peruvian Amazonia	present study	ADI0817	BC-ZSM-HYM-25927-C06
			Co. rasplusi Delvare, 1992*	Peruvian Amazonia	present study
			Co. santaremensis (Ashmead, 1904)*	Peruvian Amazonia	present study		BC-ZSM-HYM-25927-B05; BC-ZSM-HYM-27511-G01
			Co. tricolorata (Cameron, 1913)	?	Delvare (1992), pg. 318
			Co. vau (Ashmead, 1904)*	Peruvian Amazonia	present study
			Co. vesicula Delvare, 1992*	Peruvian Amazonia	present study		BC-ZSM-HYM-30556-D05
			Co. sp1	Peruvian Amazonia	present study	ADI0629	BC-ZSM-HYM-25927-B02
			Co. sp2	Peruvian Amazonia	present study	ADE9823	BC-ZSM-HYM-25927-C05; BC-ZSM-HYM-25927-D04; BC-ZSM-HYM-27511-G06
			Co. sp3	Peruvian Amazonia	present study	ADE9681; ADE9827	BC-ZSM-HYM-27511-G08; BC-ZSM-HYM-27511-H11; BC-ZSM-HYM-25927-D06; BC-ZSM-HYM-27511-G07; BC-ZSM-HYM-27511-H10
			Co. sp4	Peruvian Amazonia	present study	ADI0628	BC-ZSM-HYM-25927-A07; BC-ZSM-HYM-25927-B01
			Co. sp5	Peruvian Amazonia	present study	ADI0820	BC-ZSM-HYM-25927-A08
			Co. sp6	Peruvian Amazonia	present study	ADI0818; ADE9680	BC-ZSM-HYM-25927-A10; BC-ZSM-HYM-27511-H06
			Co. sp7	Peruvian Amazonia	present study	ADI1177	BC-ZSM-HYM-25927-A11
			Co. sp8	Peruvian Amazonia	present study	ADI0627	BC-ZSM-HYM-25927-B10
			Co. sp9	Peruvian Amazonia	present study	ADI0821	BC-ZSM-HYM-25927-C01
			Co. sp10	Peruvian Amazonia	present study	ADI1239	BC-ZSM-HYM-25927-C04
			Co. sp11	Peruvian Amazonia	present study	ADI0626	BC-ZSM-HYM-25927-C09
			Co. sp12	Peruvian Amazonia	present study	ADE9959	BC-ZSM-HYM-27511-F12
			Co. sp13	Peruvian Amazonia	present study	ADE9831	BC-ZSM-HYM-27511-G05; BC-ZSM-HYM-25927-H07; BC-ZSM-HYM-25927-H10
			Co. sp14	Peruvian Amazonia	present study	ADI0822	BC-ZSM-HYM-25927-H09
			Co. sp15	Peruvian Amazonia	present study	ADE9828	BC-ZSM-HYM-27511-F11
			Co. sp16	Peruvian Amazonia	present study	ADE9956	BC-ZSM-HYM-27511-G04
			Co. sp17	Peruvian Amazonia	present study	ADE9958	BC-ZSM-HYM-27511-G09
			Co. sp18	Peruvian Amazonia	present study	ADE9682; ADE9822	BC-ZSM-HYM-27511-G10; BC-ZSM-HYM-27511-H03
			Co. sp19	Peruvian Amazonia	present study	ADE9960	BC-ZSM-HYM-27511-G11
			Co. sp20	Peruvian Amazonia	present study	ADE9957	BC-ZSM-HYM-27511-G12
			Co. sp21	Peruvian Amazonia	present study	ADE9830	BC-ZSM-HYM-27511-H05
			Co. sp22	Peruvian Amazonia	present study	ADE9825	BC-ZSM-HYM-27511-H07
			Co. sp23	Peruvian Amazonia	present study		BC-ZSM-HYM-25927-A04
			Co. sp24	Peruvian Amazonia	present study		BC-ZSM-HYM-25927-A05; BC-ZSM-HYM-27511-G03
			Co. sp25	Peruvian Amazonia	present study		BC-ZSM-HYM-25927-A06
			Co. sp26	Peruvian Amazonia	present study		BC-ZSM-HYM-25927-B03
			Co. sp27	Peruvian Amazonia	present study		BC-ZSM-HYM-25927-B04
			Co. sp28	Peruvian Amazonia	present study		BC-ZSM-HYM-25927-B07
			Co. sp29	Peruvian Amazonia	present study		BC-ZSM-HYM-25927-B08; BC-ZSM-HYM-25927-B09
			Co. sp30	Peruvian Amazonia	present study		BC-ZSM-HYM-25927-B11
			Co. sp31	Peruvian Amazonia	present study		BC-ZSM-HYM-25927-B12
			Co. sp32	Peruvian Amazonia	present study		BC-ZSM-HYM-25927-C07
			Co. sp33	Peruvian Amazonia	present study		BC-ZSM-HYM-259271-C08; BC-ZSM-HYM-30556-D01
			Co. sp34	Peruvian Amazonia	present study		BC-ZSM-HYM-25927-C11
			Co. sp35	Peruvian Amazonia	present study		BC-ZSM-HYM-25927-C10; BC-ZSM-HYM-25927-D01; BC-ZSM-HYM-25927-D02; BC-ZSM-HYM-25927-D03; BC-ZSM-HYM-25927-H06; BC-ZSM-HYM-25927-H03; BC-ZSM-HYM-30556-D02
			Co. sp36	Peruvian Amazonia	present study		BC-ZSM-HYM-25927-C12
			Co. sp37	Peruvian Amazonia	present study		BC-ZSM-HYM-25927-H02
			Co. sp38	Peruvian Amazonia	present study		BC-ZSM-HYM-25927-H04
			Co. sp39	Peruvian Amazonia	present study		BC-ZSM-HYM-25927-H05; BC-ZSM-HYM-30556-D03
			Co. sp40	Peruvian Amazonia	present study		BC-ZSM-HYM-25927-H08
			Co. sp41	Peruvian Amazonia	present study		BC-ZSM-HYM-25927-H11
			Co. sp42	Peruvian Amazonia	present study		BC-ZSM-HYM-27511-G02
			Co. sp43	Peruvian Amazonia	present study		BC-ZSM-HYM-27511-H01
			Co. sp44	Peruvian Amazonia	present study		BC-ZSM-HYM-27511-H09; BC-ZSM-HYM-30556-D04
			Co. sp45	Peruvian Amazonia	present study		BC-ZSM-HYM-30556-D06
			Co. sp46	Peruvian Amazonia	present study		BC-ZSM-HYM-30556-D07
			Co. sp47	Peruvian Amazonia	present study		BC-ZSM-HYM-30556-D08
			Co. sp48	Peruvian Amazonia	present study		BC-ZSM-HYM-30556-D10
			Co. sp49	Peruvian Amazonia	present study		BC-ZSM-HYM-30556-D11
			Co. sp50	Peruvian Amazonia	present study		BC-ZSM-HYM-30556-D12
			Co. sp51	Peruvian Amazonia	present study		BC-ZSM-HYM-30556-E01
			Co. sp52	Peruvian Amazonia	present study		BC-ZSM-HYM-30556-E02
			Co. sp53	Peruvian Amazonia	present study		BC-ZSM-HYM-30556-E04
			Co. sp54	Peruvian Amazonia	present study		BC-ZSM-HYM-30556-E05
			Co. sp55	Peruvian Amazonia	present study		BC-ZSM-HYM-30556-E06
			Co. sp56	Peruvian Amazonia	present study		BC-ZSM-HYM-30556-E07
			Co. sp57	Peruvian Amazonia	present study		BC-ZSM-HYM-30556-E08
			Co. sp58	Peruvian Amazonia	present study		BC-ZSM-HYM-30556-E09
			Co. sp59	Peruvian Amazonia	present study		BC-ZSM-HYM-30556-E11
			Co. sp60	Peruvian Amazonia	present study		BC-ZSM-HYM-30556-E12
			Co. sp61	Peruvian Amazonia	present study		BC-ZSM-HYM-30556-F01
			Co. sp62	Peruvian Amazonia	present study		BC-ZSM-HYM-30556-F02
			Co. sp63	Peruvian Amazonia	present study		BC-ZSM-HYM-30556-F03
			Co. sp64	Peruvian Amazonia	present study		BC-ZSM-HYM-30556-F04
			Co. sp65	Peruvian Amazonia	present study		BC-ZSM-HYM-30556-F05
			Co. sp66	Peruvian Amazonia	present study		BC-ZSM-HYM-30556-F06
			Co. sp67	Peruvian Amazonia	present study		BC-ZSM-HYM-30556-F07
			Co. sp68	Peruvian Amazonia	present study		BC-ZSM-HYM-30556-F08
			Co. sp69	Peruvian Amazonia	present study		BC-ZSM-HYM-30556-F09
			Co. sp70	Peruvian Amazonia	present study		BC-ZSM-HYM-30556-F10
			Co. sp71	Peruvian Amazonia	present study		BC-ZSM-HYM-30556-F11
			Co. sp72	Peruvian Amazonia	present study		BC-ZSM-HYM-30556-F12
			Co. sp73	Peruvian Amazonia	present study		BC-ZSM-HYM-30556-G01
			Co. sp74	Peruvian Amazonia	present study		BC-ZSM-HYM-30556-G02
			Co. sp75	Peruvian Amazonia	present study		BC-ZSM-HYM-30556-G03
			Co. sp76	Peruvian Amazonia	present study		BC-ZSM-HYM-25927-A01
			Co. sp77	Peruvian Amazonia	present study		BC-ZSM-HYM-30556-G04
			Co. sp78	Peruvian Amazonia	present study		BC-ZSM-HYM-30556-G05
			Co. sp79	Peruvian Amazonia	present study		BC-ZSM-HYM-30556-G06
			Co. sp80	Peruvian Amazonia	present study		BC-ZSM-HYM-30556-G07
			Co. sp81	Peruvian Amazonia	present study		BC-ZSM-HYM-30556-G10
			Co. sp82	Peruvian Amazonia	present study		BC-ZSM-HYM-30556-G11
			Co. sp83	Peruvian Amazonia	present study		BC-ZSM-HYM-30556-G12
			Co. sp84	Peruvian Amazonia	present study		BC-ZSM-HYM-30556-H01
			Co. sp85	Peruvian Amazonia	present study
			Co. sp86	Peruvian Amazonia	present study
			Co. sp87	Peruvian Amazonia	present study
			Co. sp88	Peruvian Amazonia	present study
			Co. sp89	Peruvian Amazonia	present study	ADH8745	BC-ZSM-HYM-25927-C03; BC-ZSM-HYM-25927-H01
			Co. sp90	Peruvian Amazonia	present study	ADE9826	BC-ZSM-HYM-27511-H04; BC-ZSM-HYM-25927-D05; BC-ZSM-HYM-25927-D07; BC-ZSM-HYM-25927-A03
			Co. sp91	Peruvian Amazonia	present study	ADO1707	BC-ZSM-HYM-30556-C03
		Melanosmicra*
			Melanosmicra carenata Navarro-Tavares and Tavares, 2008*	Peruvian Amazonia	present study		BC-ZSM-HYM-27511-B04; BC-ZSM-HYM-27511-B10; BC-ZSM-HYM-30556-C05
			Me. flavicollis (Cameron, 1904)*	Peruvian Amazonia	present study	ADE9942	BC-ZSM-HYM-27511-B11
			Me. immaculata Ashmead, 1904*	Peruvian Amazonia	present study	ADF0815	BC-ZSM-HYM-27511-B06; BC-ZSM-HYM-27511-C01; BC-ZSM-HYM-27511-B01; BC-ZSM-HYM-30556-C06
			Me. nigra Navarro-Tavares and Tavares, 2008*	Peruvian Amazonia	present study		BC-ZSM-HYM-30556-C07; BC-ZSM-HYM-30556-B12
			Me. tricolor Navarro-Tavares and Tavares, 2008*	Peruvian Amazonia	present study		BC-ZSM-HYM-30556-C02; BC-ZSM-HYM-30556-C04
			Me. sp1	Peruvian Amazonia	present study	ADF1769	BC-ZSM-HYM-27511-B03
			Me. sp2	Peruvian Amazonia	present study		BC-ZSM-HYM-27511-B12
			Me. sp3	Peruvian Amazonia	present study	ADF1337	BC-ZSM-HYM-27511-B02; BC-ZSM-HYM-27511-B09; BC-ZSM-HYM-30556-C01
			Me. sp4	Peruvian Amazonia	present study		BC-ZSM-HYM-27511-B08; BC-ZSM-HYM-27511-B07; BC-ZSM-HYM-30556-C08; BC-ZSM-HYM-30556-C09
		Stenosmicra
			Stenosmicra spp	?	Bouček (1992), pg. 98
	Phasgonophorini
		Stypiura
			Stypiura batesii (Kirby, 1883)*	Peruvian Amazonia	present study		BC-ZSM-HYM-27511-F03
			S. dentipes (Fabricius, 1804)	?	Arias & Delvare (2003), pg. 137
			S. serripes (Fabricius, 1804)	?	Arias & Delvare (2003), pg. 138
			S. sp1	Peruvian Amazonia	present study		BC-ZSM-HYM-25927-E11
			S. sp2	Peruvian Amazonia	present study		BC-ZSM-HYM-27511-E07
			S. sp3	Peruvian Amazonia	present study		BC-ZSM-HYM-27511-E10
			S. sp4	Peruvian Amazonia	present study		BC-ZSM-HYM-27511-E08
			S. sp5	Peruvian Amazonia	present study		BC-ZSM-HYM-27511-E09
			S. sp6	Peruvian Amazonia	present study		BC-ZSM-HYM-27511-F02; BC-ZSM-HYM-25927-E12; BC-ZSM-HYM-30556-C11
			S. sp7	Peruvian Amazonia	present study		BC-ZSM-HYM-27511-E12
			S. sp8	Peruvian Amazonia	present study		BC-ZSM-HYM-27511-F01; BC-ZSM-HYM-25927-F02; BC-ZSM-HYM-25927-F03; BC-ZSM-HYM-30556-C12
			S. sp9	Peruvian Amazonia	present study		BC-ZSM-HYM-27511-E11
			S. sp10	Peruvian Amazonia	present study
			S. sp11	Peruvian Amazonia	present study		BC-ZSM-HYM-25927-F01; BC-ZSM-HYM-30556-C10
Dirhininae
	Dirhinini
		Dirhinus
			Dirhinus buscki (Crawford, 1913)*	Peruvian Amazonia	present study	ADF1234	BC-ZSM-HYM-27511-C03; BC-ZSM-HYM-27511-C09; BC-ZSM-HYM-27511-C11
			D. cameroni (Ashmead, 1904)*	Peruvian Amazonia	present study		BC-ZSM-HYM-25927-E02; BC-ZSM-HYM-27511-C02; BC-ZSM-HYM-30556-B01
			D. giffardii Silvestri, 1913	?	De Santis (1979), pg. 68
			D. kirbyi (Ashmead, 1904)*	Peruvian Amazonia	present study	ADE9658	BC-ZSM-HYM-27511-C04; BC-ZSM-HYM-27511-C08; BC-ZSM-HYM-27511-C10
			D. sp1	Peruvian Amazonia	present study		BC-ZSM-HYM-25927-E03; BC-ZSM-HYM-27511-C07; BC-ZSM-HYM-30556-B02
			D. sp2	Peruvian Amazonia	present study		BC-ZSM-HYM-25927-E05
			D. sp3	Peruvian Amazonia	present study		BC-ZSM-HYM-25927-E04
			D. sp4	Peruvian Amazonia	present study		BC-ZSM-HYM-30556-B03
			D. sp5	Peruvian Amazonia	present study		BC-ZSM-HYM-27511-C05
			D. sp6	Peruvian Amazonia	present study	ADE9797	BC-ZSM-HYM-27511-C06
Haltichellinae
	Haltichellini
		Aspirrhina*
			Aspirrhina bifurca Halstead, 1991*	Peruvian Amazonia	present study		BC-ZSM-HYM-25927-D12; BC-ZSM-HYM-27511-A10; BC-ZSM-HYM-27511-A11; BC-ZSM-HYM-30556-A04; BC-ZSM-HYM-27511-A09; BC-ZSM-HYM-30556-A05
			A. dubitator (Walker, 1862)*	Peruvian Amazonia	present study		BC-ZSM-HYM-27511-A07; BC-ZSM-HYM-27511-A08; BC-ZSM-HYM-25927-D11
			A. remotor (Walker, 1862)*	Peruvian Amazonia	present study		BC-ZSM-HYM-25927-E01
		Ecuada
			Ecuada producta Boucek, 1992	?	Bouček (1992), pg. 68
		Haltichella*
			Haltichella sp1	Peruvian Amazonia	present study		BC-ZSM-HYM-27511-D02
			Ha. sp2	Peruvian Amazonia	present study		BC-ZSM-HYM-27511-D09; BC-ZSM-HYM-27511-D08; BC-ZSM-HYM-27511-D07; BC-ZSM-HYM-27511-D06; BC-ZSM-HYM-27511-D03; BC-ZSM-HYM-27511-D04; BC-ZSM-HYM-27511-D05; BC-ZSM-HYM-25927-D08; BC-ZSM-HYM-25527-D09; BC-ZSM-HYM-25927-D10; BC-ZSM-HYM-30556-A01
			Ha. sp3	Peruvian Amazonia	present study		BC-ZSM-HYM-30556-A02
			Ha. sp4	Peruvian Amazonia	present study		BC-ZSM-HYM-30556-A03
		Hockeria*
			Hockeria sp1	Peruvian Amazonia	present study		BC-ZSM-HYM-27511-D01; BC-ZSM-HYM-27511-C12
	Hybothoracini
		Notaspidium
			Notaspidium acutum Halstead, 1991*	Peruvian Amazonia	present study	ADF1074	BC-ZSM-HYM-27511-D10
			N. apantelis Boucek, 1992	Pacific Coast	Bouček (1992), pg. 73		BC-ZSM-HYM-30556-A07
			N. boharti Halstead, 1991*	Peruvian Amazonia	present study	ADF1075	BC-ZSM-HYM-27511-D11
			N. braziliensis Halstead, 1991*	Peruvian Amazonia	present study		BC-ZSM-HYM-30556-A08
			N. burdicki Halstead, 1991*	Peruvian Amazonia	present study		BC-ZSM-HYM-27511-E01; BC-ZSM-HYM-27511-D12; BC-ZSM-HYM-25927-E07; BC-ZSM-HYM-25927-E06; BC-ZSM-HYM-30556-A10
			N. minutum Halstead, 1991*	Peruvian Amazonia	present study	ADE9953	BC-ZSM-HYM-27511-E03
			N. truncatum Halstead, 1991*	Peruvian Amazonia	present study		BC-ZSM-HYM-25927-E08; BC-ZSM-HYM-27511-E04
			N. villegasi Halstead, 1991*	Peruvian Amazonia	present study		BC-ZSM-HYM-27511-E05
			N. giganteum Halstead, 1991	Peruvian Amazonia	Halstead (1991), pg. 233
			N. sp1	Peruvian Amazonia	present study	ADJ2148	BC-ZSM-HYM-30556-A06
			N. sp2	Peruvian Amazonia	present study		BC-ZSM-HYM-27511-E06; BC-ZSM-HYM-25927-E09
			N. sp3	Peruvian Amazonia	present study		BC-ZSM-HYM-30556-A09
			N. sp4	Peruvian Amazonia	present study		BC-ZSM-HYM-25927-E10; BC-ZSM-HYM-30556-A12
			N. sp5	Peruvian Amazonia	present study		BC-ZSM-HYM-30556-A11
		Zavoya
			Zavoya brevispina Boucek, 1992	Peruvian Amazonia	Bouček (1992), pg. 59
